# Supplementary material for: Green Synthesis and Comparative Analysis of Silver, Copper Oxide, and Bimetallic Ag/CuO Nanoparticles Using Cistus creticus L. Extract: Physicochemical Properties, Stability, and Antioxidant Potential
Source: Int J Mol Sci. 2025 Mar 11;26(6):2518. doi: 10.3390/ijms26062518 (PMC11941820; doi:10.3390/ijms26062518)
Supplement: Supplementary file 1 [file ijms-26-02518-s001.zip]

Archive with 1 entries (1 files):
- ijms-3494671-supplementary.pdf
